# Supplementary material for: Development and Clinical Validation of RT-LAMP-Based Lateral-Flow Devices and Electrochemical Sensor for Detecting Multigene Targets in SARS-CoV-2
Source: Int J Mol Sci. 2022 Oct 28;23(21):13105. doi: 10.3390/ijms232113105 (PMC9658514; doi:10.3390/ijms232113105)
Supplement: Supplementary file 1 [file ijms-23-13105-s001.zip]

Archive with 1 entries (1 files):
- ijms-1970247-SI.pdf
